# Supplementary material for: Valorization Alternatives of Tropical Forest Fruits Based on the Açai (Euterpe oleracea) Processing in Small Communities
Source: Foods. 2023 Jun 1;12(11):2229. doi: 10.3390/foods12112229 (PMC10253147; doi:10.3390/foods12112229)
Supplement: Supplementary file 1 [file foods-12-02229-s001.zip]

Archive with 1 entries (1 files):
- foods-2390371-supplementary.pdf
